# Supplementary material for: Incidence of critical events in the post-anesthesia care unit at a resource-limited setting in Debre Markos, Northwest Ethiopia
Source: PLoS One. 2026 Mar 24;21(3):e0345873. doi: 10.1371/journal.pone.0345873 (PMC13012457; doi:10.1371/journal.pone.0345873)
Supplement: S1 File — (XLSX) [file pone.0345873.s001.xlsx]

## Sheet: PACU complication.sav final
BMI	ASAststus	urgencyofsurgery	typeofsurgery	typeofanestht	durationofanst	coexstingds	calssofcoexistingDs	intraopcomplction	donursestraining	Handoverofpt	PACUcomplication	typeofPACUcomplic	nameofcomplication	Clvdindoclass	timeofcomplication	doesapatientfulfidischarge	filter_$
0	0	0	0	1	2	0	4	0	1	1	1	2	delirium	0	0	1	0
0	0	0	1	0	0	0	4	0	1	1	1	0	bradycardia	0	1	1	0
0	0	0	2	0	1	0	4	0	0	1	1	3	shivering	0	0	0	0
0	0	0	1	0	0	0	4	1	0	0	1	3	shivering	0	0	0	0
0	0	0	0	1	0	0	4	0	1	1	1	1	desaturation,tachyarrthmia	0	0	0	0
2	2	0	2	0	1	1	2	0	1	1	1	0	hyperglycemia	0	3	1	0
1	2	1	0	1	2	1	2	0	1	1	1	3	hypoglacemia & hypotention	0	3	1	0
0	3	0	0	0	0	1	0	1	0	0	1	4	pain & desaturation,tachyarrhethmia	0	0	0	0
0	3	1	0	1	0	0	4	1	1	0	1	0	hypertention	0	0	1	0
0	3	0	0	1	2	1	0	1	1	1	1	1	desaturation	0	0	0	0
2	0	0	2	1	0	0	4	0	1	0	1	1	desaturation	0	1	1	0
2	3	0	0	1	2	1	0	0	1	1	1	3	shivering	0	1	0	0
0	0	0	1	0	2	0	4	1	1	1	1	3	anemia,tachyarrhethmia	0	3	1	0
2	2	0	1	1	0	1	0	1	1	1	1	0	hypertention	0	0	1	0
2	3	1	2	0	1	0	4	1	0	0	1	4	pain	0	0	0	0
0	0	0	1	1	1	0	4	0	0	0	1	4	pain,tachyarrhethmia	0	0	0	0
1	2	0	2	1	1	0	4	0	1	1	1	4	pain	0	1	0	0
0	3	0	0	0	0	0	4	0	0	1	1	4	pain,tachyarrhethmia	0	1	0	0
0	0	1	3	2	0	0	4	0	0	0	1	3	nausea	0	1	0	0
1	2	0	3	1	2	1	0	0	1	0	1	3	pain	0	3	1	0
0	1	0	1	0	0	0	4	0	0	1	1	6	pain & tachyarrhythmia	0	1	0	0
0	0	1	1	1	2	0	4	0	1	1	1	2	delirium,bradyarrhethmia	0	1	0	0
0	0	0	1	0	1	0	4	0	1	1	1	3	anemia	0	3	0	0
0	0	0	0	1	1	0	4	0	0	1	1	1	desaturation	0	0	0	0
2	2	0	2	0	1	1	2	0	1	1	1	0	hyperglycemia	0	1	1	0
0	1	0	1	0	0	0	4	0	0	0	1	3	pain	0	2	0	0
0	0	0	1	1	1	0	4	1	0	1	1	3	pain	0	2	0	0
1	2	1	0	1	2	1	3	0	1	1	1	3	hypoglacemia & hypotention	0	1	1	0
0	0	0	0	0	0	1	0	1	1	0	1	4	pain & desaturation	0	0	0	0
0	0	0	3	1	1	0	4	0	1	1	1	4	pain, PONV	0	3	0	0
0	3	0	0	1	2	1	2	1	1	0	1	2	delirium	0	1	1	0
1	2	1	0	1	2	1	0	1	1	1	1	3	shivering, tachyarrthemia	0	1	0	0
2	2	0	0	1	0	1	2	0	1	1	1	4	pain	0	3	0	0
0	3	0	2	1	1	1	2	1	1	1	1	3	pain & PONV	0	3	0	0
2	2	1	0	1	0	1	0	0	1	0	1	4	pain	0	3	0	0
0	0	0	0	1	1	0	4	0	1	1	1	3	pain & PONV	0	3	0	0
2	2	0	1	0	0	1	0	1	1	1	1	4	pain	0	1	0	0
0	0	0	1	0	0	0	4	1	1	1	1	4	pain	0	3	0	0
2	1	0	1	0	1	0	4	1	1	1	1	3	hypothermia & pain	0	1	0	0
0	0	0	2	0	0	0	4	1	1	1	1	4	pain	0	1	0	0
0	0	1	1	0	1	0	4	1	0	1	1	0	hypotention & anemia	0	0	0	0
2	1	0	1	0	0	0	4	1	1	1	1	3	hypothermia & pain	0	1	0	0
2	1	0	1	0	0	0	4	1	1	1	1	3	hypothermia & pain	0	1	0	0
0	0	0	2	2	0	0	4	1	0	1	1	4	pain	0	1	0	0
2	1	0	1	0	0	0	4	1	0	1	1	3	hypothermia & pain	0	1	0	0
2	1	1	0	1	0	1	0	0	1	0	1	6	hypertention & bradycardia	0	3	0	0
1	3	0	0	1	1	1	5	1	1	1	1	0	hypertention	0	1	1	0
0	0	1	2	1	2	0	4	0	1	0	1	4	pain	0	3	1	0
2	2	0	0	2	0	1	0	0	1	0	1	4	pain	0	3	0	0
0	3	0	0	1	2	1	2	1	1	1	1	2	delirium	0	1	1	0
2	2	0	0	2	0	1	2	0	1	1	1	4	pain	0	3	0	0
1	2	0	3	1	2	0	4	1	0	1	1	4	pain	0	3	0	0
0	0	0	0	1	1	0	4	0	0	1	1	3	pain & PONV	0	3	0	0
2	3	1	1	1	2	0	4	0	1	1	1	0	hypotention	0	0	0	0
2	1	0	1	0	0	0	4	1	0	1	1	3	hypothermia & pain	0	1	0	0
2	1	1	0	1	0	1	0	0	1	1	1	6	hypertention & bradycardia	0	3	0	0
2	2	0	0	2	0	1	0	0	1	1	1	4	pain	0	3	0	0
2	0	1	2	1	2	0	4	1	1	1	1	2	convelsion	0	1	1	0
0	2	0	0	1	2	1	2	0	1	1	1	3	hypoglycemia	0	0	1	0
0	0	0	2	0	2	0	4	1	1	1	1	3	anemia	0	0	1	0
1	2	1	1	0	0	1	0	1	0	1	1	3	PONV	0	0	0	0
0	1	0	2	1	1	0	4	0	1	1	1	4	pain	0	1	0	0
2	2	0	2	0	1	1	2	0	1	1	1	0	hyperglycemia	0	1	1	0
1	2	1	0	1	2	1	2	0	1	1	1	3	hypoglacemia & hypotention	0	1	1	0
1	3	0	0	1	2	1	2	1	1	1	1	2	delirium	0	1	1	0
2	2	0	0	1	1	1	2	0	1	0	1	4	pain	0	3	0	0
2	1	0	1	0	0	0	4	1	1	1	1	3	hypothermia & pain	0	1	0	0
2	2	0	0	0	0	1	2	0	1	0	1	4	pain	0	3	0	0
2	2	0	0	1	1	1	2	0	1	1	1	4	pain	0	3	0	0
0	3	0	0	1	2	1	2	1	1	1	1	2	delirium	0	1	1	0
0	1	0	0	1	1	1	2	1	1	1	1	0	hypotention	0	0	0	0
0	2	0	0	1	0	1	2	1	0	1	1	1	desaturation	0	0	1	0
2	3	1	2	0	1	0	4	1	0	1	1	4	pain	0	0	0	0
1	1	0	0	1	1	0	4	0	0	1	1	4	pain	0	1	0	0
0	0	0	1	0	1	0	4	1	1	1	1	0	hypotention	1	0	1	0
2	0	0	3	1	1	0	4	0	1	0	1	1	stridor	1	0	1	0
0	0	0	1	0	0	0	4	1	0	1	1	0	hypotention & hypothermia	1	0	0	0
0	1	1	1	0	0	0	4	1	0	0	1	0	hypotention,tachyarrthmia	1	0	1	0
0	0	0	1	0	1	1	0	1	1	1	1	0	hypotention	1	0	0	0
0	3	0	1	0	0	1	0	1	0	1	1	0	hypotention	1	1	0	0
2	2	1	0	1	1	1	2	1	1	1	1	6	hypotention	1	0	0	0
1	2	0	0	1	2	1	0	1	1	1	1	0	hypotetion & bradycardia	1	0	1	0
1	3	1	0	1	2	1	0	1	0	0	1	0	hypotension & tachyarrhythmia	1	3	1	0
2	2	0	0	1	2	0	4	1	1	1	1	6	hypotention	1	1	0	0
0	2	0	0	1	2	1	0	1	1	0	1	3	bleeding & anemia	1	1	1	0
0	0	1	1	0	1	0	4	1	1	1	1	0	hypotention & anemia	1	0	0	0
0	3	0	0	1	1	0	4	0	1	1	1	0	hypotention	1	0	0	0
0	2	0	0	1	1	0	4	0	1	1	1	1	stridor	1	0	1	0
0	2	1	1	0	1	1	0	1	0	1	1	0	hypotention & anemia	1	0	0	0
0	1	1	0	1	2	1	0	1	1	0	1	3	bleeding & anemia	1	1	1	0
0	0	0	0	1	1	0	4	0	1	1	1	1	desaturation	1	0	1	0
1	2	0	0	1	1	1	2	1	0	1	1	0	hypotention	1	0	0	0
2	2	1	0	1	2	1	5	1	1	1	1	6	hypotention	1	0	1	0
1	2	1	1	0	1	1	2	1	0	1	1	0	hypotention & anemia	1	0	0	0
0	2	0	0	1	1	1	2	1	1	1	1	0	hypotention	1	0	1	0
1	0	0	1	0	2	0	4	0	0	1	1	1	stridor	1	0	1	0
1	1	0	0	1	1	1	1	0	1	1	1	1	stridor	1	0	1	0
0	3	1	1	0	2	1	0	1	1	1	1	0	hypotention	1	3	1	0
1	2	1	0	1	2	1	2	0	1	1	1	3	hypoglacemia & hypotention	1	1	1	0
0	0	0	1	0	1	1	0	1	1	1	1	0	hypotention	1	0	0	0
1	0	0	0	0	0	1	0	1	1	0	1	4	pain & desaturation	1	0	0	0
0	1	0	2	0	2	0	4	1	1	1	1	3	anemia	1	0	1	0
0	0	0	0	0	0	0	4	0	1	1	1	4	pain	1	1	0	0
0	1	0	0	0	0	1	2	0	1	1	1	3	hyperglycemia	1	1	0	0
0	0	0	2	0	0	0	4	1	1	1	1	0	hypotention & animia	2	0	1	0
0	3	0	1	1	1	1	0	1	1	0	1	6	hypotention,desaturation	2	0	0	0
0	0	0	0	1	2	0	4	0	0	0	1	6	ischemia & desaturation	2	1	1	0
2	0	0	1	0	0	0	4	0	1	1	1	1	bronchospasm	2	0	1	0
0	1	0	3	1	1	1	3	1	0	1	1	0	hypotention	2	0	0	0
2	0	0	2	2	0	0	4	0	1	1	1	1	desaturation,tachyarrhetmia	2	1	1	0
2	3	0	1	0	1	1	0	1	1	1	1	6	hypotention & apnea	2	0	1	0
0	0	0	1	0	0	0	4	1	1	0	1	6	hypotention & apnea	2	0	1	0
2	2	1	1	1	1	1	5	0	1	0	1	0	apnea,bradyarrhethmia	2	0	1	0
2	2	1	0	1	1	1	0	1	1	0	1	0	apnea	2	0	1	0
0	1	0	0	2	0	0	4	1	1	1	1	1	apnea & desaturation	2	0	0	0
2	2	0	0	0	2	1	0	1	1	1	1	6	hypotention & desaturation	2	0	1	0
0	0	0	0	1	1	0	4	1	1	1	1	1	apnea & desaturation	2	0	0	0
0	1	1	0	1	2	1	2	0	1	1	1	0	MI,tachyarrhethmia	2	3	1	0
0	1	1	0	1	2	1	0	1	1	0	1	3	bleeding & anemia	2	1	1	0
0	0	1	1	0	1	0	4	1	1	1	1	0	hypotention & anemia	2	0	0	0
0	0	0	3	1	1	0	4	0	1	1	1	1	stridor	2	0	1	0
2	2	1	0	1	0	0	4	1	1	1	1	0	hypotention & desaturation	2	0	1	0
0	2	1	0	1	0	0	4	1	1	1	1	0	pulmonary edema & desaturation	2	0	1	0
2	1	0	1	1	1	1	1	0	1	1	1	1	bronchospasm & desaturation	2	3	1	0
0	2	1	0	1	0	0	4	1	1	1	1	0	hypotention & desaturation	2	0	1	0
0	3	1	0	1	2	1	0	1	1	1	1	0	hypotention	2	3	1	0
0	0	0	0	1	1	0	4	0	1	0	1	1	stridor	2	0	1	0
2	2	0	1	1	1	1	1	0	0	1	1	1	bronchospasm & desaturation	2	3	1	0
0	0	0	0	2	0	0	4	1	0	1	1	1	apnea & desaturation	2	0	0	0
0	3	0	3	1	2	0	4	0	0	0	1	1	laryngospasm & desaturation	2	0	1	0
0	2	1	1	0	1	1	0	1	1	1	1	0	hypotention & anemia	2	0	0	0
0	3	0	0	1	1	0	4	0	1	1	1	0	pulmonary edema	2	0	0	0
1	0	0	1	2	0	0	4	0	0	1	1	1	stridor	2	0	1	0
0	1	1	1	1	2	1	0	1	1	1	1	3	bleeding & anemia	2	1	1	0
0	0	0	0	1	1	0	4	0	1	1	1	1	stridor	2	0	1	0
0	3	0	0	1	1	0	4	0	1	1	1	0	pulmonary edema	2	0	1	0
0	2	1	0	1	2	1	0	1	1	1	1	3	bleeding & anemia	2	1	1	0
0	3	0	0	1	1	0	4	0	1	0	1	0	pulmonary edema	2	0	0	0
1	1	0	0	1	1	1	2	1	0	1	1	0	hypotention	2	0	0	0
1	0	0	1	0	1	0	4	0	0	1	1	1	stridor	2	0	0	0
0	1	1	1	0	2	1	0	1	1	0	1	3	bleeding & anemia	2	1	1	0
1	0	0	3	2	0	0	4	0	0	1	1	1	laryngospasm & desaturation	2	0	1	0
0	0	0	3	1	0	0	4	1	1	0	1	1	laryngospasm	3	0	1	1
2	1	1	0	1	1	1	0	1	1	1	1	0	hypotention	3	3	1	1
0	1	1	2	0	2	1	1	1	1	0	1	6	shock & hypoxia	3	0	0	1
0	2	1	1	1	1	1	5	1	1	1	1	0	shock & deasturation	3	0	1	1
0	0	1	1	0	1	0	4	0	1	1	1	0	shock	3	0	1	1
0	2	1	1	1	1	1	5	1	1	1	1	0	shock & desaturation	3	0	1	1
1	0	0	0	1	0	0	4	0	1	1	1	6	shock ,pain, tachyarrhethmia	3	3	1	1
0	0	0	3	1	0	0	4	0	0	1	1	1	laryngospasm & desaturation	3	0	1	1
2	2	0	1	1	1	1	0	1	1	1	1	6	shock & anemia	3	0	1	1
2	2	0	1	1	1	1	0	1	0	1	1	6	shock & anemia	3	0	1	1
2	2	0	1	1	1	1	0	1	1	1	1	6	shock & anemia	3	0	1	1
1	2	1	1	1	1	1	5	1	0	1	1	0	shock & deasturation	3	0	1	1
1	3	1	0	1	2	1	0	1	0	0	1	0	hypotention & tachyarrhythmia	3	0	1	1
2	3	1	2	1	1	1	5	1	1	1	1	0	shock & desaturation	3	0	1	1
2	2	0	0	0	2	1	0	1	1	1	1	6	pulmonary edema & desaturation	3	0	1	1
1	3	0	0	1	2	1	0	1	1	1	1	0	shock	3	1	1	1
0	2	1	1	1	1	1	5	1	0	1	1	0	shock & deasturation	3	0	1	1
0	0	0	0	1	0	0	4	0	1	0	0	7	na	4	2	0	0
0	0	0	0	1	0	0	4	0	0	0	0	7	na	4	2	0	0
0	0	0	0	0	1	0	4	0	1	0	0	7	na	4	2	0	0
0	1	0	0	1	1	1	0	0	1	1	0	7	na	4	2	0	0
0	0	0	0	1	1	0	4	0	0	0	0	7	na	4	2	0	0
0	0	0	0	1	0	0	4	0	0	0	0	7	na	4	2	0	0
0	0	1	0	1	0	0	4	0	0	1	0	7	na	4	2	0	0
0	0	0	0	0	0	0	4	0	0	0	0	7	na	4	2	0	0
0	0	0	1	0	0	0	4	0	1	0	0	7	na	4	2	0	0
0	0	0	0	1	1	0	4	0	0	1	0	7	na	4	2	0	0
0	0	0	0	0	1	0	4	0	0	0	0	7	na	4	2	0	0
0	0	0	0	1	0	0	4	0	1	1	0	7	na	4	2	0	0
0	0	0	0	1	1	0	4	0	0	0	0	7	na	4	2	0	0
0	0	1	3	2	0	0	4	0	1	0	0	7	na	4	2	1	0
0	0	0	3	1	0	0	4	0	1	0	0	7	na	4	2	0	0
0	0	0	0	0	0	0	4	0	1	1	0	7	na	4	2	0	0
0	0	0	0	0	0	0	4	0	0	0	0	7	na	4	2	0	0
0	0	0	0	1	0	0	4	0	1	1	0	7	na	4	2	0	0
0	0	0	0	2	0	0	4	0	1	1	0	7	na	4	2	0	0
0	1	0	0	0	0	0	4	1	0	1	0	7	na	4	2	0	0
0	1	1	1	0	0	0	4	1	0	1	0	7	na	4	2	0	0
0	0	0	2	1	0	0	4	0	0	1	0	7	na	4	2	0	0
0	0	0	0	0	0	0	4	0	0	1	0	7	na	4	2	0	0
0	0	1	1	0	0	0	4	0	0	1	0	7	na	4	2	0	0
0	0	1	2	1	2	0	4	0	1	0	0	7	na	4	2	0	0
0	0	0	1	0	1	0	4	0	0	1	0	7	na	4	2	0	0
0	0	0	2	0	1	0	4	0	1	1	0	7	na	4	2	0	0
0	0	0	0	1	0	0	4	0	1	1	0	7	na	4	2	0	0
0	1	0	2	0	0	0	4	0	0	0	0	7	na	4	2	0	0
0	0	0	3	0	1	0	4	0	1	0	0	7	na	4	2	0	0
0	0	0	0	1	0	0	4	0	1	0	0	7	na	4	2	1	0
0	0	1	0	1	1	0	4	1	1	1	0	7	na	4	2	0	0
0	0	0	2	1	0	0	4	0	1	1	0	7	na	4	2	0	0
0	0	0	2	0	1	0	4	0	1	1	0	7	na	4	2	1	0
0	0	0	0	0	0	0	4	0	0	1	0	7	na	4	2	0	0
0	0	0	0	0	1	0	4	0	0	0	0	7	na	4	2	0	0
0	0	0	1	1	0	0	4	0	0	0	0	7	na	4	2	0	0
0	0	0	1	0	0	0	4	0	1	0	0	7	na	4	2	0	0
0	0	0	1	1	1	0	4	1	1	1	0	7	na	4	2	0	0
0	0	0	0	0	0	0	4	0	0	0	0	7	na	4	2	0	0
0	0	0	0	0	0	0	4	0	0	0	0	7	na	4	2	0	0
0	0	0	0	1	0	0	4	0	0	1	0	7	na	4	2	0	0
0	0	0	0	0	0	0	4	0	0	0	0	7	na	4	2	0	0
0	0	0	0	0	0	0	4	0	0	0	0	7	na	4	2	0	0
0	2	1	1	1	0	1	0	0	0	1	0	7	na	4	2	0	0
0	0	0	2	1	0	0	4	0	0	0	0	7	na	4	2	0	0
0	0	0	3	0	0	0	4	1	0	1	0	7	na	4	2	0	0
0	0	1	1	0	0	0	4	0	0	1	0	7	na	4	2	0	0
0	0	1	1	0	0	0	4	0	1	1	0	7	na	4	2	0	0
0	0	0	1	0	0	0	4	0	1	1	0	7	na	4	2	0	0
0	0	1	1	0	0	0	4	1	1	1	0	7	na	4	2	0	0
0	0	0	0	1	1	0	4	0	0	0	0	7	na	4	2	0	0
0	0	0	1	0	1	0	4	0	0	0	0	7	na	4	2	0	0
0	0	0	1	0	0	0	4	0	0	0	0	7	na	4	2	0	0
0	0	0	0	1	0	0	4	0	0	0	0	7	na	4	2	0	0
0	0	0	3	1	0	0	4	0	0	0	0	7	na	4	2	0	0
2	2	1	2	1	2	0	4	0	0	0	0	7	na	4	2	0	0
0	0	0	2	0	0	0	4	0	0	0	0	7	na	4	2	0	0
1	0	0	0	0	0	0	4	0	0	0	0	7	na	4	2	0	0
0	0	0	1	0	0	0	4	0	0	1	0	7	na	4	2	0	0
0	0	0	1	0	0	0	4	1	0	1	0	7	na	4	2	0	0
0	0	0	0	0	0	0	4	0	0	0	0	7	na	4	2	0	0
0	0	0	1	0	0	0	4	0	1	0	0	7	na	4	2	0	0
0	0	0	0	1	0	0	4	0	1	0	0	7	na	4	2	0	0
0	2	1	0	1	1	1	0	1	1	1	0	7	na	4	2	0	0
0	0	0	0	1	0	0	4	0	0	1	0	7	na	4	2	0	0
1	0	0	1	1	0	0	4	0	0	0	0	7	na	4	2	0	0
0	0	0	2	1	0	0	4	0	0	0	0	7	na	4	2	0	0
0	0	0	0	1	0	1	2	0	0	1	0	7		4	2	0	0
0	0	0	2	0	2	0	4	0	1	1	0	7	na	4	2	0	0
0	3	0	3	2	1	1	0	1	1	0	0	7	na	4	2	0	0
0	0	0	0	1	0	0	4	0	0	0	0	7	na	4	2	0	0
0	0	0	1	0	0	0	4	0	0	1	0	7	na	4	2	0	0
0	0	0	0	1	2	0	4	0	0	0	0	7	na	4	2	0	0
2	0	1	0	0	1	0	4	1	1	0	0	7	na	4	2	0	0
0	0	1	1	0	0	0	4	0	0	0	0	7	na	4	2	0	0
0	0	1	3	1	1	0	4	0	1	1	0	7	na	4	2	0	0
0	0	0	0	1	0	0	4	0	0	0	0	7	na	4	2	0	0
0	0	0	0	1	1	0	4	0	1	0	0	7	na	4	2	0	0
0	2	0	0	1	1	0	4	0	0	0	0	7	na	4	2	0	0
0	0	0	1	0	0	0	4	0	0	1	0	7	na	4	2	0	0
0	0	1	3	0	0	1	3	0	0	1	0	7	na	4	2	0	0
0	0	0	0	1	1	0	4	0	1	0	0	7	na	4	2	0	0
0	2	0	0	1	1	0	4	0	0	0	0	7	na	4	2	0	0
0	0	0	1	0	0	0	4	0	0	1	0	7	na	4	2	0	0
0	1	1	1	0	0	1	1	0	0	0	0	7	na	4	2	0	0
0	0	0	0	1	0	0	4	0	1	1	0	7	na	4	2	0	0
0	1	0	2	0	0	0	4	0	0	0	0	7	na	4	2	0	0
0	0	0	1	0	1	0	4	0	1	0	0	7	na	4	2	0	0
0	2	0	0	1	0	1	5	1	1	0	0	7	na	4	2	0	0
0	0	1	0	1	1	0	4	1	0	1	0	7	na	4	2	0	0
0	0	0	2	1	0	0	4	0	1	1	0	7	na	4	2	0	0
0	0	0	2	0	1	0	4	0	1	1	0	7	na	4	2	1	0
0	0	0	0	0	0	0	4	0	0	1	0	7	na	4	2	0	0
0	0	0	0	0	1	0	4	0	0	0	0	7	na	4	2	0	0
0	0	0	1	1	0	0	4	0	0	0	0	7	na	4	2	0	0
0	0	0	3	2	0	0	4	0	0	0	0	7	na	4	2	0	0
0	0	0	0	0	0	0	4	0	0	0	0	7	na	4	2	0	0
0	0	0	0	0	0	0	4	0	0	0	0	7	na	4	2	0	0
0	1	1	0	1	0	0	4	0	1	0	0	7	na	4	2	0	0
0	0	0	3	1	0	0	4	0	0	0	0	7	na	4	2	0	0
0	0	0	0	1	0	0	4	0	0	1	0	7	na	4	2	0	0
0	0	0	0	0	0	0	4	0	0	0	0	7	na	4	2	0	0
0	0	0	0	0	0	0	4	0	0	0	0	7	na	4	2	0	0
0	2	1	1	1	0	1	0	0	0	1	0	7	na	4	2	0	0
0	0	0	0	1	0	0	4	0	0	1	0	7	na	4	2	0	0
0	0	0	0	1	0	0	4	0	0	0	0	7	na	4	2	0	0
0	0	1	0	1	0	0	4	0	0	0	0	7	na	4	2	0	0
0	0	1	2	0	0	0	4	0	0	0	0	7	na	4	2	0	0
0	0	0	0	1	0	0	4	0	0	1	0	7	na	4	2	0	0
0	0	1	0	1	0	0	4	0	0	0	0	7	na	4	2	0	0
0	0	1	2	0	0	0	4	0	0	0	0	7	na	4	2	0	0
0	0	0	3	1	1	0	4	0	1	0	0	7	na	4	2	0	0
0	0	0	0	1	0	0	4	0	0	0	0	7	na	4	2	0	0
0	0	0	3	1	0	0	4	0	0	0	0	7	na	4	2	0	0
0	0	0	3	1	0	0	4	0	0	0	0	7	na	4	2	0	0
0	0	0	3	2	0	0	4	0	1	0	0	7	na	4	2	0	0
2	3	1	1	1	1	1	5	1	1	1	0	7		4	2	0	0
0	0	0	1	0	0	0	4	0	0	1	0	7	na	4	2	0	0
0	0	0	1	0	0	0	4	0	0	0	0	7	na	4	2	0	0
0	0	0	0	1	0	0	4	0	0	0	0	7	na	4	2	0	0
0	0	0	0	1	0	0	4	0	0	0	0	7	na	4	2	0	0
0	0	0	2	2	0	0	4	0	1	0	0	7	na	4	2	0	0
2	3	1	2	1	1	1	5	1	1	1	0	7	na	4	2	0	0
0	0	0	1	0	0	0	4	0	0	1	0	7	na	4	2	0	0
0	0	0	1	0	0	0	4	0	0	0	0	7	na	4	2	0	0
0	0	0	0	0	0	0	4	0	1	0	0	7	na	4	2	0	0
0	0	0	0	1	0	0	4	0	1	1	0	7	na	4	2	0	0
0	0	0	1	0	1	0	4	0	0	0	0	7	na	4	2	0	0
0	1	1	3	0	1	0	4	0	1	0	0	7	na	4	2	0	0
0	0	0	2	0	2	0	4	0	1	0	0	7	na	4	2	0	0
0	0	1	1	0	1	0	4	0	0	0	0	7	na	4	2	0	0
1	2	0	3	2	0	0	4	1	0	1	0	7	na	4	2	0	0
0	1	1	2	0	0	0	4	0	1	0	0	7	na	4	2	0	0
2	2	0	0	0	0	1	5	1	1	1	0	7	na	4	2	0	0
0	0	1	1	0	2	0	4	0	1	0	0	7	na	4	2	0	0
0	0	1	1	1	0	0	4	0	1	1	0	7	na	4	2	0	0
0	0	1	0	0	0	0	4	1	1	0	0	7	na	4	2	0	0
0	0	1	1	0	2	0	4	0	1	0	0	7	na	4	2	0	0
1	0	1	1	1	0	0	4	0	0	1	0	7	na	4	2	0	0
0	0	1	0	0	0	0	4	1	1	0	0	7	na	4	2	0	0
0	3	1	0	1	2	1	0	1	0	1	0	7	na	4	2	0	0
0	0	0	3	1	1	0	4	0	0	1	0	7	na	4	2	1	0
2	2	0	1	0	0	1	0	0	1	1	0	7	na	4	2	0	0
0	0	1	0	0	0	0	4	1	1	0	0	7	na	4	2	0	0
0	0	1	1	0	0	0	4	0	1	0	0	7	na	4	2	0	0
0	0	0	2	1	1	0	4	0	0	0	0	7	na	4	2	0	0
2	2	0	1	0	0	1	0	0	1	1	0	7	na	4	2	0	0
2	2	0	1	0	0	1	0	0	1	1	0	7	na	4	2	0	0
0	0	1	0	0	0	0	4	1	1	0	0	7	na	4	2	0	0
0	0	1	1	0	0	0	4	0	1	0	0	7	na	4	2	0	0
0	0	0	2	1	1	0	4	0	0	0	0	7	na	4	2	0	0
2	2	0	1	2	0	1	0	0	1	1	0	7	na	4	2	0	0
1	1	1	1	0	1	1	3	0	1	1	0	7	na	4	2	0	0
0	0	0	3	1	2	0	4	0	1	0	0	7	na	4	2	0	0
2	1	0	1	0	0	1	0	1	1	0	0	7	na	4	2	0	0
0	0	0	0	1	1	0	4	0	1	0	0	7	na	4	2	0	0
0	0	1	0	1	2	0	4	0	1	0	0	7	na	4	2	0	0
1	1	1	1	0	1	1	3	0	0	1	0	7	na	4	2	0	0
2	0	0	1	0	0	1	0	1	1	0	0	7	na	4	2	0	0
0	0	0	0	1	1	0	4	0	1	0	0	7	na	4	2	0	0
0	0	1	0	1	2	0	4	0	1	0	0	7	na	4	2	0	0
0	0	0	0	2	0	0	4	1	0	0	0	7	na	4	2	0	0
0	0	1	0	1	0	0	4	0	0	1	0	7	na	4	2	0	0
0	0	1	1	0	1	0	4	0	0	1	0	7	na	4	2	0	0
0	0	0	3	1	1	0	4	0	0	1	0	7	na	4	2	0	0
0	0	0	1	0	1	0	4	1	0	0	0	7	na	4	2	0	0
0	0	1	0	1	0	0	4	0	1	1	0	7	na	4	2	0	0
0	0	1	1	0	1	0	4	0	0	1	0	7	na	4	2	0	0
0	0	0	3	1	1	0	4	0	0	1	0	7	na	4	2	0	0
0	0	1	0	1	0	0	4	0	0	1	0	7	na	4	2	0	0
0	0	1	1	0	1	0	4	0	0	1	0	7	na	4	2	0	0
0	0	0	3	1	1	0	4	0	0	1	0	7	na	4	2	0	0
0	0	0	2	0	2	0	4	0	1	0	0	7	na	4	2	0	0
0	0	1	1	0	1	0	4	0	0	0	0	7	na	4	2	0	0
0	0	1	1	0	2	0	4	0	1	0	0	7	na	4	2	0	0
0	0	1	0	0	0	0	4	1	1	0	0	7	na	4	2	0	0
0	0	1	1	0	2	0	4	0	1	0	0	7	na	4	2	0	0
0	1	0	3	1	1	0	4	0	0	0	0	7	na	4	2	1	0
2	0	0	1	0	0	1	0	1	1	0	0	7	na	4	2	0	0
0	0	0	0	1	1	0	4	0	1	0	0	7	na	4	2	0	0
0	0	1	0	1	0	0	4	0	1	0	0	7	na	4	2	0	0
0	0	0	0	1	0	0	4	1	0	0	0	7	na	4	2	0	0
0	0	1	1	0	1	0	4	0	0	1	0	7	na	4	2	0	0
0	0	0	3	1	1	0	4	0	0	1	0	7	na	4	2	0	0
0	0	1	1	0	1	0	4	0	0	1	0	7	na	4	2	0	0
0	0	0	3	1	1	0	4	0	0	1	0	7	na	4	2	0	0
0	0	1	2	1	1	0	4	0	1	1	0	7	na	4	2	0	0
0	0	1	1	0	0	0	4	0	0	1	0	7	na	4	2	0	0
0	0	0	2	1	1	0	4	0	0	1	0	7	na	4	2	0	0
0	0	0	3	1	1	0	4	0	1	1	0	7	na	4	2	0	0
0	0	0	0	1	0	0	4	0	0	1	0	7	na	4	2	0	0
0	0	0	0	0	0	0	4	0	0	0	0	7	na	4	2	0	0
0	0	1	1	0	0	0	4	0	1	1	0	7	na	4	2	0	0
0	0	1	1	0	0	0	4	1	1	1	0	7	na	4	2	0	0
0	0	0	1	0	0	0	4	1	0	1	0	7	na	4	2	0	0
0	0	0	0	2	0	0	4	0	0	0	0	7	na	4	2	0	0
0	0	0	0	2	0	0	4	0	1	0	0	7	na	4	2	0	0
0	0	0	0	1	0	0	4	0	0	1	0	7	na	4	2	0	0
0	0	0	0	1	0	0	4	0	0	0	0	7	na	4	2	0	0
0	0	0	0	1	1	0	4	0	1	0	0	7	na	4	2	1	0
0	0	0	0	1	1	0	4	0	0	0	0	7	na	4	2	0	0
1	0	0	2	1	0	0	4	0	0	1	0	7	na	4	2	0	0
0	0	0	2	0	1	0	4	0	0	1	0	7	na	4	2	0	0
0	0	1	2	0	0	0	4	0	0	0	0	7	na	4	2	0	0
0	0	0	0	2	0	0	4	0	0	0	0	7	na	4	2	0	0
0	0	0	2	2	0	0	4	0	1	0	0	7	na	4	2	0	0
0	0	0	1	0	0	0	4	0	0	1	0	7	na	4	2	0	0
0	0	0	1	0	0	0	4	0	0	0	0	7	na	4	2	0	0
0	0	1	1	0	1	0	4	0	0	0	0	7	na	4	2	0	0
1	2	0	3	1	2	0	4	1	0	1	0	7	na	4	2	0	0
2	2	0	1	0	0	1	0	0	1	1	0	7	na	4	2	0	0
0	2	0	1	0	1	1	0	0	0	1	0	7	na	4	2	1	0
0	0	1	0	1	1	1	0	0	0	0	0	7	na	4	2	0	0
0	0	1	0	1	1	0	4	0	0	0	0	7	na	4	2	0	0
0	1	1	0	0	1	1	0	1	1	0	0	7	na	4	2	0	0
0	0	1	0	1	1	0	4	0	0	0	0	7	na	4	2	0	0
2	0	0	1	0	0	0	4	0	0	0	0	7	na	4	2	0	0
0	0	0	0	1	0	0	4	0	1	1	0	7	na	4	2	0	0
0	0	0	3	2	0	0	4	0	1	0	0	7	na	4	2	0	0
0	0	0	1	0	1	0	4	0	0	0	0	7	na	4	2	0	0
0	0	1	1	0	1	0	4	0	0	0	0	7	na	4	2	0	0
0	1	1	0	1	1	1	0	0	0	0	0	7	na	4	2	0	0
0	0	1	0	1	1	0	4	0	0	0	0	7	na	4	2	0	0
0	0	1	0	0	1	1	0	1	0	0	0	7	na	4	2	0	0
0	0	1	0	1	1	0	4	0	0	0	0	7	na	4	2	0	0
2	0	0	1	0	0	0	4	0	0	0	0	7	na	4	2	0	0
0	0	0	0	1	0	0	4	0	1	1	0	7	na	4	2	0	0
0	0	0	0	2	0	0	4	0	1	0	0	7	na	4	2	0	0
0	0	0	1	0	0	0	4	0	0	0	0	7	na	4	2	0	0
0	0	1	1	0	1	0	4	0	1	0	0	7	na	4	2	0	0
0	0	1	1	0	1	0	4	1	0	1	0	7		4	2	1	0
0	0	1	0	1	1	1	0	0	0	0	0	7	na	4	2	0	0
0	0	1	0	1	1	0	4	0	0	0	0	7	na	4	2	0	0
0	1	1	0	0	1	1	0	1	1	0	0	7	na	4	2	0	0
0	0	1	0	1	1	0	4	0	0	0	0	7	na	4	2	0	0
2	0	0	1	0	0	0	4	0	0	0	0	7	na	4	2	0	0
0	0	0	0	1	0	0	4	0	1	1	0	7	na	4	2	0	0
0	0	0	0	2	0	0	4	0	1	0	0	7	na	4	2	0	0
0	0	0	2	1	1	0	4	0	1	1	0	7	na	4	2	0	0
0	0	0	0	1	0	0	4	0	0	0	0	7	na	4	2	0	0
0	2	0	0	1	1	0	4	0	0	0	0	7	na	4	2	0	0
0	0	0	2	1	0	0	4	0	1	1	0	7	na	4	2	0	0
0	0	0	0	1	0	0	4	0	0	0	0	7	na	4	2	0	0
0	0	0	2	2	0	0	4	0	1	0	0	7	na	4	2	1	0
0	0	0	1	0	0	0	4	0	0	0	0	7	na	4	2	0	0
2	2	0	0	1	1	1	2	0	0	0	1	4	pain	0	3	0	0
0	0	1	1	0	1	0	4	0	1	0	0	7	na	4	2	0	0
1	0	0	3	1	2	0	4	1	0	1	0	7	na	4	2	0	0
2	1	0	1	0	0	0	4	1	0	1	0	7	na	4	2	0	0
0	1	1	0	1	1	1	0	0	0	0	0	7	na	4	2	0	0
0	0	1	0	1	1	0	4	0	0	0	0	7	na	4	2	0	0
0	1	1	0	0	1	1	0	1	1	0	0	7	na	4	2	0	0
0	0	1	0	1	1	0	4	1	0	1	0	7	na	4	2	0	0
2	0	0	2	0	1	1	2	0	0	1	0	7	na	4	2	1	0
0	0	0	2	1	0	0	4	0	1	1	0	7	na	4	2	0	0
0	0	0	1	1	0	0	4	0	0	0	0	7	na	4	2	0	0
0	0	0	1	1	1	0	4	1	0	1	0	7	na	4	2	0	0
0	1	1	0	1	0	0	4	0	0	0	0	7	na	4	2	0	0
0	0	0	0	1	0	0	4	0	0	0	0	7	na	4	2	0	0
2	0	0	0	0	0	0	5	0	0	0	0	7	na	4	2	0	0
0	0	0	0	0	0	0	4	0	0	0	0	7	na	4	2	0	0
0	0	0	1	0	0	0	4	0	0	0	0	7	na	4	2	0	0
